# Supplementary material for: Low Circulation of Zika Virus, Cambodia, 2007–2016
Source: Emerg Infect Dis. 2017 Feb;23(2):296–9. doi: 10.3201/eid2302.161432 (PMC5324809; doi:10.3201/eid2302.161432)
Supplement: Technical Appendix 2 — Samples collected from 5 persons in Cambodia in 2007, 2008, 2009, and 2015 that tested positive for Zika virus by quantitative RT-PCR. [file 16-1432-Techapp-s2.xlsx]

## Sheet: Sheet1
	Technical Appendix 2. Samples that tested positive for Zika virus by qRT-PCR*
	Characteristic							Zika virus qRT-PCR			Zika virus conventional		MAC-ELISA			DENV qRT-PCR
											RT-PCR
								Lanciotti et al. 2008 (1)		Trioplex qRT-PCR (CDC) (2)	(Balm et al. 2012) (3)
	Patient ID	Age, y	Sex	Province	Date of fever onset	Date of sampling	Type of sample	FAM probe	HEX probe	Serum	Serum/	C6/36 supernatant	IgM Zika virus	IgM DENV	IgM JEV	Serum
								(Ct value)	(Ct value)	(Ct value)	GenBank accession number
							(Day after onset of fever)†
	R0829244	10	M	Kampong Cham	2007-08-22	2007-08-24	Acute	39.41	37.84	37.27	Negative	Negative	Negative	Positive	Positive	Negative
							(day 2)
	R0829245					2007-08-27	Early convalescent	NA	NA	NA	NA	NA	NA	Positive	Positive	NA
							(day 5)
	S1118214	8	F	Phnom Penh	2008-11-14	2008-11-17	Acute	32.53	33.75	33.48	Positive/	Negative	Negative	Negative	Negative	Negative
							(day 3)				KX455424
	S1122021					2008-11-21	Early convalescent	NA	NA	NA	NA	NA	Negative	Positive	Positive	NA
							(day 7)
	T0706225	23	F	Phnom Penh	2009-07-03	2009-07-06	Acute	31.77	32.95	No sample	Positive/	Negative	Negative	Negative	Negative	Negative
							(day 3)				KX455425
	T1002464	31	F	Phnom Penh	NA	2009-10-02	NA	35.93	37.9	36.26	Positive/	Negative	Negative	Negative	Negative	Negative
											KX455426
	T1016109					2009-10-16	Convalescent	NA	NA	NA	NA	NA	Positive	Negative	Negative	NA
							(> day 14)
	Z1028501	34	M	Phnom Penh	2015-10-23	2015-10-28	Early convalescent	37.15	37.91	36.36	Negative	Negative	Negative	Negative	Negative	Negative
							(day 6)
	a0705509					2016-07-05	Late convalescent	NA	NA	NA	NA	NA	Negative	Negative	Negative	NA
							(>8 months)
	*Ct, cycle threshold; DENV, dengue virus; JEV, Japanese encephalitis virus; NA, not available; qRT-PCR, quantitative real-time reverse transcription PCR. †Onset of fever is defined as day 0; acute sample, sample collected during the first 5 days of the clinical phase of the disease (from day 0 to day 4); early convalescent sample, collected 6–10 days after the onset of fever (from day 5 to day 9)…
	References 1. Lanciotti RS, Kosoy OL, Laven JJ, Velez JO, Lambert AJ, Johnson AJ, et al. Genetic and serologic properties of Zika virus associated with an epidemic, Yap State, Micronesia, 2007. Emerg Infect Dis. 2008;14:1232–9. 2. Centers for Disease Control and Prevention. Interim Guidance for Zika Virus Testing of Urine - United States. Interim Guidance for Zika Virus Testing of Urine - United …
